# Supplementary material for: Impact of Synchronous Online Physical Education Classes Using Tabata Training on Adolescents during COVID-19: A Randomized Controlled Study
Source: Int J Environ Res Public Health. 2021 Sep 30;18(19):10305. doi: 10.3390/ijerph181910305 (PMC8507984; doi:10.3390/ijerph181910305)
Supplement: Supplementary file 1 [file ijerph-18-10305-s001.zip]

Archive with 2 entries (2 files):
- Figure S1.pdf
- Table S1_R1.pdf
